# Supplementary material for: Characterizing the Virome of Apple Orchards Affected by Rapid Decline in the Okanagan and Similkameen Valleys of British Columbia (Canada)
Source: Pathogens. 2022 Oct 25;11(11):1231. doi: 10.3390/pathogens11111231 (PMC9698585; doi:10.3390/pathogens11111231)
Supplement: Supplementary file 1 [file pathogens-11-01231-s001.zip]

Archive with 10 entries (10 files):
- Figure S1.pptx
- Figure S2.pptx
- Table S1-corrected.xlsx
- Table S2-corrected.xlsx
- Table S3-corrected.xlsx
- Table S4-corrected.xlsx
- Text S1.pdf
- Text S2.pdf
- Text S3.pdf
- Text S4.pdf
