# Supplementary material for: Characterizing the Virome of Apple Orchards Affected by Rapid Decline in the Okanagan and Similkameen Valleys of British Columbia (Canada)
Source: Pathogens. 2022 Oct 25;11(11):1231. doi: 10.3390/pathogens11111231 (PMC9698585; doi:10.3390/pathogens11111231)
Supplement: Supplementary file 1 [file pathogens-11-01231-s001.zip › Table S1-corrected.xlsx]

## Sheet: Table S1
Table S1. Sequence reads, percentage of nucletide identity and percentage of genome coverage for the viruses detected with NGS
NGS samples		AHVd	ACLSV	ASGV	CVA	ASPV	ALV1	ARWaV-1	ARWaV-2	CCGaV	AIV2***	ApMV	SNIV	TSV	PNRSV	AlMV	AIV1	CYMV	WClMV	TVCV	TuMV	TCV	SoMV
HX1	Read no.				187		39292				114		110		250	16		149	116	40	12
	% Coverage*				85.3		>100				18.1-96.3		68.4-84.8		62.3-96.7	12.9-27.2		72.7	92.7	41.8	9.3
	% Identity **				97.1-99.7		96.1-98.7				91		95.3-98.7		99.1-99.7	98.5-98.8		96.7	96.8	94.3	99.3
HX2	Read no.					5					156
	% Coverage					6.3					48.6-94.6
	% Identity					90.5					89.5
HX3	Read no.	8699	12174	9785		35542	12494		41807	10782	1389					14	81				46
	% Coverage	100	96	86.4		99	>100		99.8-99.9	99.3-99.5	99-99.3					19.8-29.5	55.5-97.4				33.1
	% Identity	97.9	83.6-86.2	98.4		82.7-91.5	93.4-99.3		94.6-98.7	99.3.-99.6	91.1					99.2-99.6	97.6-99.7				100
HX4	Read no.	3435	20423	4467		11105	1978	3840	6141		120	931	211	202				10		6
	% Coverage	100	95.8	96.2		98.8	>100	97.1-99.9	99.3-100		60.7-92.9	95.7-98.3	79.5-95.7	85.8-94.7				14.9		11.5
	% Identity	98	82-89.1	94.6-98.7		81.8	95.9	95.9-99.6	97.2-99.8		91	94.7-99.2	96.4-98.9	90.4-97.7				90.1		99.6
HX5	Read no.	704	8			8					1257					10		7
	% Coverage	100	11.8			7.5					96.4-99.1					11-23.4		7.7
	% Identity	98	98			95					91					99.2-99.8		89.2
HX6	Read no.	54				12				9	882					14		7	8
	% Coverage	100				13				3.5-25	96.1-98.9					10-18.9		9.6	9.1
	% Identity	99				94.5				99.5-99.6	91					99-99.6		83
HX7	Read no.	63949	12801				10409	15168	232		1656		30					71	18
	% Coverage	100	96.2			99	>100	95.9-99.9	42.8-99.6		96-98.9		12.1-55.9					55.8	16
	% Identity	96-98	97			85	94	97-99	98-99		89-91		99					71-97
HX8	Read no.	180962	10955			151192				12967	1521		36						6
	% Coverage	100	95.8			99.2				99.4-99.5	96.8-99.2		22.5-47.8						9.8
	% Identity	97-98	85			85				99	91-92		98						96.5
HX9	Read no.							3970			848		14								6
	% Coverage							97.7-98.9			94.2-98.9		7.8-12.4								6.8
	% Identity							93-96			91-92		95.5-95.9								99.9
HX10	Read no.	200	677	2643		6532	7413		874	56775	1652		22				10			149		10	22
	% Coverage	100	91.7	95.7		96.6	>100		90.2-99.8	99.8-99.9	96.8-99.1		0-38.4				34.7			91.6		13.7	41.3
	% Identity	100	95	91-98		85-99	95		96-97	99	91		97.1-98.1				98.6			99.3		97.7	97.3
* Range of values are given for multipartite viruses based on sequence identities for each RNA. A single value refers to monopartite viruses or viroids
** Range of values are given for multipartite viruses based on sequence identities for each RNA and for monopartitle viruses due to the existence of mutiple variants in the samples.
*** Reads and percentage of coverage were mapped to the complete genome sequence of the virus, as determined later by Sanger sequencing while Percentage of identity refers to comparisons to partially sequenced blacklegged tick associated ilarvirus.
