# Supplementary material for: Characterizing the Virome of Apple Orchards Affected by Rapid Decline in the Okanagan and Similkameen Valleys of British Columbia (Canada)
Source: Pathogens. 2022 Oct 25;11(11):1231. doi: 10.3390/pathogens11111231 (PMC9698585; doi:10.3390/pathogens11111231)
Supplement: Supplementary file 1 [file pathogens-11-01231-s001.zip › Table S2-corrected.xlsx]

## Sheet: Table S2
Table S2 . Primers used for RT-PCR detection of the most prevalent viruses
Target viruses	Primer	Sequence 5'-3'	PCR product size (bp)	Reference
AIV-2	AIV2-3-F1223	AATGGTGTGTCAGGGGATCG	851	This study
	AIV2-3-R2073	GAGTCACTCTTCACACACCAG
CCGaV	CCGaV1-F	CAGATTGTTGTGCAAAGGTTAGC	498
	CCGaV1-R	CTCTAGTTGCACCAGGGTTC
ASPV	ASPV-F6707	AATWATGGAAACTGTGCTBAGT	1028
	ASPV-R7734	AGTWGCTGTGCAAGMWGGAG
ACLSV	ACLSV-F10aM	TGCTGGGGTGARAAGCTCCA	1145
	ACLSV-R	CTATGTTCGCGAAGATGGMCTC
ASGV	ASGV3	AGAGAGGATTTAGGTCCCTCTC	768	Reference 4 from manuscript: Liu, H.; Wu, L.; Nikolaeva, E.; Peter, K.; Liu, Z.; Mollov, D.; Cao, M.; Li, R. Characterization of a new apple luteovirus identified by high-throughput sequencing. Virol. J. 2018, 15, 85. https://doi.org/10.1186/s12985-018-0998-3.
	ASGV-R6396	ACCTGCAAGACCGCGACCAA		This study
AHVd	AHVd-13F	CCTTCCTGATGAGTCCGTTCCA	436
	AHVd-12R	CTAATAGCCTCCGACCGTCAT
ALV1	ALuDetF6	AGCCAATGATTGTATTCGACGTG	478	Reference 4 from manuscript: Liu, H.; Wu, L.; Nikolaeva, E.; Peter, K.; Liu, Z.; Mollov, D.; Cao, M.; Li, R. Characterization of a new apple luteovirus identified by high-throughput sequencing. Virol. J. 2018, 15, 85. https://doi.org/10.1186/s12985-018-0998-3.
	ALuDetR6	AGCTCTCTTCTAATGTGCGGAAC
	ALV1-F5818	CTTGCTTCTGAGCTATACACTG	602	This study
	ALV1-R6419	GTGCACTTCCGTTTCCGGTG
ARWaV2	ARWaV-2L258F	TGTGTCTCTTATGCAATCTCAGGTC	490	Reference 27 from manuscript: Rott, M. E., Kesanakurti, P., Berwarth, C., Rast, H., Boyes, I., Phelan, J., Jelkmann, W., 2018. Discovery of Nega-tive-Sense RNA Viruses in Trees Infected with Apple Rubbery Wood Disease by Next-Generation Sequencing. Plant Dis. 102, 1254-1263. https://doi.org/10.1094/PDIS-06-17-0851-RE
	ARWaV-2L747R	ATCTTCCACATGCTTGACGAC
ARWaV1	ARWaV-1L3651F	AATAGCCACAGCTGTGTTTG	443	This study
	ARWaV-1L4093R	CTTCTGTACATTTGAGCATCCA
TSV	TSV3-F1179	CGCTTCTCGGACTTACCTG	466
	TSV3-R1644	ATCWGAGACGGCGACAAAACC
SNIV3	SNIV3-F1170	TGGAAGAGGTCGTAATCGTC	799
	SNIV3-R1968	AGGAAGTCATCTGGTGGCATC
ApMV	ApMV3-F1296	AGGAGGACRGCTTGGGAGGT	433
	ApMV3-R1728	ACTCGTTATCACGTACAAATCC
PNRSV	PNRV3-F1121	ATTTGCAATCATACCCACGCT	686
	PNRV3-R1806	AGTGTGCTTATCTCACTCTAG
