# Supplementary material for: Characterizing the Virome of Apple Orchards Affected by Rapid Decline in the Okanagan and Similkameen Valleys of British Columbia (Canada)
Source: Pathogens. 2022 Oct 25;11(11):1231. doi: 10.3390/pathogens11111231 (PMC9698585; doi:10.3390/pathogens11111231)
Supplement: Supplementary file 1 [file pathogens-11-01231-s001.zip › Table S3-corrected.xlsx]

## Sheet: Table S3
Table S3. Ilarvirus names, acronyms and accession numbers
Virus name	acronym	Recognized species name	RNA1 NCBI accession #	RNA2 NCBI accession #	RNA3 NCBI accession #	Genus
Ageratum latent virus	AGLV	Ageratum latent virus	NC_022127	NC_022128	NC_022129	Ilarvirus
American plum line pattern virus	APLPV	American plum line pattern virus	NC_003451	NC_003452	NC_003453	Ilarvirus
Apple ilarvirus 1	AIV1			MN386957 (partial)	MN386958	Ilarvirus
Apple ilarvirus 2	AIV2		ON932434	ON932435	ON932436	Ilarvirus
Apple mosaic virus	ApMV	Apple mosaic virus	NC_003464	NC_003465	NC_003480	Ilarvirus
Apple necrotic mosaic virus	ApNMV		NC_040469	NC_040471	NC_040470	Ilarvirus
Asparagus virus 2	AV2	Asparagus virus 2	NC_011808	NC_011809	NC_011807	Ilarvirus
Bacopa chlorosis virus	BaCV		FJ607140 (partial)	FJ607141 (partial)	FH607142 (partial)	Ilarvirus
Blackberry chlorotic ringspot virus	BCRV	Blackberry chlorotic ringspot virus	NC_011553	NC_011554	NC_011555	Ilarvirus
Blacklegged tick associated ilarvirus	BLTaIV			MG647777 (partial)	MG647776	Ilarvirus
Blueberry shock virus	BSV	Blueberry shock virus	NC_022250	NC_022251	NC_022252	Ilarvirus
Cape gooseberry ilarvirus 1	CGIV1		NC_040393	NC_040392	NC_040394	Ilarvirus
Citrus leaf rugose virus	CLRV	Citrus leaf rugose virus	NC_003548	NC_003547	NC_003546	Ilarvirus
Citrus variegation virus	CVV	Citrus variegation virus	NC_009537	NC_009538	NC_009536	Ilarvirus
Elm mottle virus	EMoV	Elm mottle virus	NC_003569	NC_003568	NC_003570	Ilarvirus
Fragaria chiloensis latent virus	FCILV	Fragaria chiloensis latent virus	NC_006566	NC_006567	NC_006568	Ilarvirus
Grapevine associated ilarvirus 1	GaIV1		MN520742	MN520743	MN520744	Ilarvirus
Gungahlin flea-associated ilarvirus	GFaIV		n/a	MT129776 (partial)	n/a	Ilarvirus
Humulus japonicus latent virus	HJLV	Humulus japonicus latent virus	NC_006064	NC_006065	NC_006066	Ilarvirus
Hydrangea vein banding virus	HdVBV	Hydrangea vein banding virus	OK666835	OK666836	OK666837	Ilarvirus
Lilac leaf chlorosis virus	LLCV	Lilac leaf chlorosis virus	NC_025477	NC_025478	NC_025481	Ilarvirus
Lilac ring mottle virus	LRMV	Lilac ring mottle virus	n/a	NC_038777	NC_038776	Ilarvirus
Parietaria mottle virus	PMV	Parietaria mottle virus	NC_005848	NC_005849	NC_005854	Ilarvirus
Peanut virus C	PVC		MG800789	MG800790	MG800791	Ilarvirus
Potato yellowing virus	PYV		MN548138 (partial)	MN548140	MN548139	Ilarvirus
Privet ringspot virus	PrRSV	Privet ringspot virus	NC_027928	NC_027929	NC_027930	Ilarvirus
Prune dwarf virus	PDV	Prune dwarf virus	NC_008039	NC_008037	NC_008038	Ilarvirus
Prunus necrotic ringspot virus	PNRSV	Prunus necrotic ringspot virus	NC_004362	NC_004363	NC_004364	Ilarvirus
Prunus virus I	PrVI		MW579753	MW579754	MW579755	Ilarvirus
Raphanus latent virus	RaLV		JN107637 (partial)	JN107638 (partial)	JN107639 (partial)	Ilarvirus
Rosa ilarvirus 1	RIV1		MT017861	MT017862	MT017863	Ilarvirus
Spinach latent virus	SLV	Spinach latent virus	NC_003808	NC_003809	NC_003810	Ilarvirus
Strawberry necrotic shock virus	SNSV	Strawberry necrotic shock virus	NC_008708	NC_008707	NC_008706	Ilarvirus
Surrounding non-legume associated ilarvirus	snLaIV		MN412728 (partial)	MN412729 (partial)	MN412730 (partial)	Ilarvirus
Tea plant line pattern virus	TPLV		NC_040435	NC_040436	NC_040437	Ilarvirus
Tobacco streak virus	TSV	Tobacco streak virus	NC_003844	NC_003842	NC_003845	Ilarvirus
Tomato necrotic spot virus	ToNSV		MH780154	MH780155	MH780156	Ilarvirus
Tomato necrotic streak virus	TomNSV	Tomato necrotic streak virus	NC_039075	NC_039074	NC_039076	Ilarvirus
Tulare apple mosaic virus	TAMV	Tulare apple mosaic virus	NC_003833	NC_003834	NC_003835	Ilarvirus
Viola white distortion associated virus	VWVD		KX196166 (partial)	KX196165 (partial)	KX196164	Ilarvirus
Water chestnut virus A	WCVA		MZ170696	MZ170697	MZ170698	Ilarvirus
Cucumber mosaic virus	CMV	Cucumber mosaic virus	NC_002034	NC_002035	NC_001440	Cucumovirus
