# Supplementary material for: Characterizing the Virome of Apple Orchards Affected by Rapid Decline in the Okanagan and Similkameen Valleys of British Columbia (Canada)
Source: Pathogens. 2022 Oct 25;11(11):1231. doi: 10.3390/pathogens11111231 (PMC9698585; doi:10.3390/pathogens11111231)
Supplement: Supplementary file 1 [file pathogens-11-01231-s001.zip › Table S4-corrected.xlsx]

## Sheet: Table S4
Table S4. Primers used for the cloning and sequencing of apple ilarvirus 2 (AIV2)
Primer	Sequence 5'-3'	Description	References
AIV2-1-R520	ACGTGCACCATCTCGAACATC	For RNA1 5' RACE	This study
AIV2-1-R378	TCACACACACGATGTGCAGCAG
AIV2-1-F50	ACCTGAGTATATACCCGTTAGC
AIV2-1-F2032	GATGCTGGGAATTCGCACAATC	For RNA1 3' RACE
AIV2-1-F1930	CGAGATCATTCCACGCATGAG
AIV2-1-F1	CAGATAGGGAGTTGCCTTTG	For RNA1 fragment cloning and sequencing
AIV2-1-R1600	ATCGGCTCTAATACACATCGAC
AIV2-1-F1500	CGAAATCTTAGAGGAGTTGGTG
AIV2-1-R3267	GATCCTTCACTAGGACTCATG
AIV2RNA1-F1	GTATTGTCAACACTTATTTGTGTGAC	For cloning of full length RNA1 and RNA2
AIV2RNA1-R3455	GCGTCTCCTAGGAGGCATCT
AIV2-2-R262	GAACCTCTGGACACAACACATC	For RNA2 5' RACE
AIV2-2-R436	CACTAGCCCAATGCTCGTGAG
AIV2-2-F1	TATTTGTGTGACGACCCGGA
AIV2-2-F2499	GTTTGCAGTCCTGGTCTGATTC	For RNA2 3' RACE
AIV2-2-2380	ACTAGTTCGAGTTCCAGACCTC
AIV2-2-R2737	ATCCTTCACTAGGACTCATG
AIV2-2-F1290	ACACATACCGAGTGGTAAATG	For RNA2 fragment cloning and sequencing
AIV2-2-R1439	GCATGGAATATGTTTCTCTGCAC
AIV2-3-R300	CTTCTGATCTGTACTCCTCAAC	For RNA3 5' RACE
AIV2-3-R446	GACTCTTCATCGGTAGCACTC
AIV2-3-F1	AAGATACCCTTCTGATTCTGTTG
AIV2-3-F1801	AAGGGTTCGATGTGAACAATC	For RNA3 3' RACE
AIV2-3-F1901	TACCACAATTGCCGATTTGAAG
AIV2-3-R1314	GGATTCCATCCCACAAACAC	For RNA3 fragment cloning and sequencing
AIV2-3-F1223	AATGGTGTGTCAGGGGATCG
AIV2RNA3-F1	GTGGTATTCTTGATCTTAAGATACCCTTCTG	For cloning of full length RNA3
AIV2RNA3-R2268	GCGTCTCCTTGGAGGCATCT
dC-13	GGCCACGCGTCGACTAGTACCCCCCCCCCCCC	5' RACE anchor primers for G or C tailing. Adapted from Xie et al. (2021)	Reference 28 from manuscript. Xie, W.; Marty, D.M.; Xu, J.; Khatri, N.; Willie, K.; Moraes, W.B.; Stewart, L.R. Simultaneous gene expression and multi-gene silencing in Zea mays using maize dwarf mosaic virus. BMC Plant Biol. 2021, 21, 208. https://doi.org/10.1186/s12870-021-02971-1.
dG-14	GGCCACGCGTCGACTAGTACGGGGGGGGGGGGGGH
WX29	GGCCACGCGTCGACTAGTAC	5' RACE anchor primer. From Xie et al. (2021)
3' RACE A-Adapter	GCGAGCACAGAATTAATACGACTCACTATAGGAAAAAAAAAAAABN	For 3' RACE. Adapted from FirstChoice® RLM-RACE Kit (Thermo Fisher Scientific, Waltham, MA, USA)
3' RACE Outer Primer	GCGAGCACAGAATTAATACGACT	For 3' RACE. From FirstChoice® RLM-RACE Kit
3' RACE Inner Primer	CGCGGATCCGAATTAATACGACTCACTATAGG
